# Supplementary material for: Analysis of Soil Structure Turnover with Garnet Particles and X-Ray Microtomography
Source: PLoS One. 2016 Jul 25;11(7):e0159948. doi: 10.1371/journal.pone.0159948 (PMC4959753; doi:10.1371/journal.pone.0159948)
Supplement: S1 File — (ZIP) [file pone.0159948.s001.zip]

Archive with 2 entries (2 files):
- compaction_SI1.tex
- SI1_figA.eps
