# Supplementary material for: Analysis of Soil Structure Turnover with Garnet Particles and X-Ray Microtomography
Source: PLoS One. 2016 Jul 25;11(7):e0159948. doi: 10.1371/journal.pone.0159948 (PMC4959753; doi:10.1371/journal.pone.0159948)
Supplement: S1 File — (ZIP) [file pone.0159948.s001.zip › compaction_SI1.tex]

% Template for PLoS
% Version 3.2 March 2016
%
% % % % % % % % % % % % % % % % % % % % % %
%
% -- IMPORTANT NOTE
%
% This template contains comments intended 
% to minimize problems and delays during our production 
% process. Please follow the template instructions
% whenever possible.
%
% % % % % % % % % % % % % % % % % % % % % % % 
%
% Once your paper is accepted for publication, 
% PLEASE REMOVE ALL TRACKED CHANGES in this file 
% and leave only the final text of your manuscript. 
% PLOS recommends the use of latexdiff to track changes during review, as this will help to maintain a clean tex file.
% Visit https://www.ctan.org/pkg/latexdiff?lang=en for info or contact us at latex@plos.org.
%
%
% There are no restrictions on package use within the LaTeX files except that 
% no packages listed in the template may be deleted.
%
% Please do not include colors or graphics in the text.
%
% The manuscript LaTeX source should be contained within a single file (do not use \input, \externaldocument, or similar commands).
%
% % % % % % % % % % % % % % % % % % % % % % %
%
% -- FIGURES AND TABLES
%
% Please include tables/figure captions directly after the paragraph where they are first cited in the text.
%
% DO NOT INCLUDE GRAPHICS IN YOUR MANUSCRIPT
% - Figures should be uploaded separately from your manuscript file. 
% - Figures generated using LaTeX should be extracted and removed from the PDF before submission. 
% - Figures containing multiple panels/subfigures must be combined into one image file before submission.
% For figure citations, please use "Fig" instead of "Figure".
% See http://journals.plos.org/plosone/s/figures for PLOS figure guidelines.
%
% Tables should be cell-based and may not contain:
% - tabs/spacing/line breaks within cells to alter layout or alignment
% - vertically-merged cells (no tabular environments within tabular environments, do not use \multirow)
% - colors, shading, or graphic objects
% See http://journals.plos.org/plosone/s/tables for table guidelines.
%
% For tables that exceed the width of the text column, use the adjustwidth environment as illustrated in the example table in text below.
%
% % % % % % % % % % % % % % % % % % % % % % % %
%
% -- EQUATIONS, MATH SYMBOLS, SUBSCRIPTS, AND SUPERSCRIPTS
%
% IMPORTANT
% Below are a few tips to help format your equations and other special characters according to our specifications. For more tips to help reduce the possibility of formatting errors during conversion, please see our LaTeX guidelines at http://journals.plos.org/plosone/s/latex
%
% For inline equations, please be sure to include all portions of an equation in the math environment.  For example, x$^2$ is incorrect; this should be formatted as $x^2$ (or $\mathrm{x}^2$ if the romanized font is desired).
%
% Do not include text that is not math in the math environment. For example, CO2 should be written as CO\textsubscript{2} instead of CO$_2$.
%
% Please add line breaks to long display equations when possible in order to fit size of the column. 
%
% For inline equations, please do not include punctuation (commas, etc) within the math environment unless this is part of the equation.
%
% When adding superscript or subscripts outside of brackets/braces, please group using {}.  For example, change "[U(D,E,\gamma)]^2" to "{[U(D,E,\gamma)]}^2". 
%
% Do not use \cal for caligraphic font.  Instead, use \mathcal{}
%
% % % % % % % % % % % % % % % % % % % % % % % % 
%
% Please contact latex@plos.org with any questions.
%
% % % % % % % % % % % % % % % % % % % % % % % %

\documentclass[10pt,letterpaper]{article}
\usepackage[top=0.85in,left=2.75in,footskip=0.75in]{geometry}

% Use adjustwidth environment to exceed column width (see example table in text)
\usepackage{changepage}

% Use Unicode characters when possible
\usepackage[utf8x]{inputenc}

% textcomp package and marvosym package for additional characters
\usepackage{textcomp,marvosym}

% fixltx2e package for \textsubscript
\usepackage{fixltx2e}

% amsmath and amssymb packages, useful for mathematical formulas and symbols
\usepackage{amsmath,amssymb}

% cite package, to clean up citations in the main text. Do not remove.
\usepackage{cite}

% Use nameref to cite supporting information files (see Supporting Information section for more info)
\usepackage{nameref,hyperref}

% line numbers
\usepackage[right]{lineno}

% ligatures disabled
\usepackage{microtype}
\DisableLigatures[f]{encoding = *, family = * }

% Remove comment for double spacing
%\usepackage{setspace} 
%\doublespacing

% Text layout
\raggedright
\setlength{\parindent}{0.5cm}
\textwidth 5.25in 
\textheight 8.75in

% Bold the 'Figure #' in the caption and separate it from the title/caption with a period
% Captions will be left justified
\usepackage[aboveskip=1pt,labelfont=bf,labelsep=period,justification=raggedright,singlelinecheck=off]{caption}
\renewcommand{\figurename}{Fig}

% Use the PLoS provided BiBTeX style
\bibliographystyle{plos2015}

% Remove brackets from numbering in List of References
\makeatletter
\renewcommand{\@biblabel}[1]{\quad#1.}
\makeatother

% Leave date blank
\date{}

% Header and Footer with logo
\usepackage{lastpage,fancyhdr,graphicx}
\usepackage{epstopdf}
\pagestyle{myheadings}
\pagestyle{fancy}
\fancyhf{}
\setlength{\headheight}{27.023pt}
\lhead{\includegraphics[width=2.0in]{PLOS-submission.eps}}
\rfoot{\thepage/\pageref{LastPage}}
\renewcommand{\footrule}{\hrule height 2pt \vspace{2mm}}
\fancyheadoffset[L]{2.25in}
\fancyfootoffset[L]{2.25in}
\lfoot{\sf PLOS}

%% Include all macros below

\newcommand{\lorem}{{\bf LOREM}}
\newcommand{\ipsum}{{\bf IPSUM}}

\usepackage{marginnote}

%% END MACROS SECTION


\begin{document}
\vspace*{0.2in}

% Title must be 250 characters or less.
\begin{flushleft}
{\Large
\textbf\newline{Supporting Information 1: Image processing workflow} % Please use "title case" (capitalize all terms in the title except conjunctions, prepositions, and articles).
}
\newline
% Insert author names, affiliations and corresponding author email (do not include titles, positions, or degrees).
\\
Steffen Schl\"uter\textsuperscript{*1},
Hans-J\"org Vogel\textsuperscript{1,2},


\bigskip
\textbf{1} Dept. Soil Physics, Helmholtz-Centre for Environmental Research - UFZ, Halle, Germany
\\
\textbf{2} Institut f\"ur Agrar- und Ern\"ahrungswissenschaften, Martin-Luther-Universit\"at Halle-Wittenberg, Halle, Germany
\\
\bigskip

% Insert additional author notes using the symbols described below. Insert symbol callouts after author names as necessary.
% 
% Remove or comment out the author notes below if they aren't used.
%
% Primary Equal Contribution Note
%\Yinyang These authors contributed equally to this work.

% Additional Equal Contribution Note
% Also use this double-dagger symbol for special authorship notes, such as senior authorship.
%\ddag These authors also contributed equally to this work.

% Current address notes
%\textcurrency Current Address: Dept/Program/Center, Institution Name, City, State, Country % change symbol to "\textcurrency a" if more than one current address note
% \textcurrency b Insert second current address 
% \textcurrency c Insert third current address

% Deceased author note
%\dag Deceased

% Group/Consortium Author Note
%\textpilcrow Membership list can be found in the Acknowledgments section.

% Use the asterisk to denote corresponding authorship and provide email address in note below.
* steffen.schlueter@ufz.de

\end{flushleft}
% Please keep the abstract below 300 words

\linenumbers

All image processing steps are summarized in Fig~\ref{fig:workflow_appendix} for a small subset of Fig 1 of the main paper. Noise in the raw images was removed with a non-local means denoising filter (Fig~\ref{fig:workflow_appendix}b) \cite{Buades2005} as implemented in the ImageJ plugin by Thorsten Wagner. The non-local means filter is applied with an estimated noise level of five gray values. Thresholds for three classes are detected automatically according to \cite{Schlueter2014}. That is, thresholds are detected according to five standard, histogram-based threshold detection methods, e.g. maximum variance, minimum error, maximum entropy, etc. The average after outlier removal is used to compute the final set of thresholds. This threshold detection is implemented in the Quantim image processing library \cite{Vogel2010}. Global thresholding leads to a tentative segmentation into pores (black), aggregates (blue) and garnet (red) (Fig~\ref{fig:workflow_appendix}c). Partial volume effects due to limited image resolution cause false aggregate voxels around particles (green regions in Fig~\ref{fig:workflow_appendix}d). These thin films of aggregate voxels around particles are removed by an ImageJ macro \cite{Ferreira2012} that (i) erodes the aggregate class by a spherical structuring element with a diameter $d_{SE}$ of five voxels (=40\,$\mu$m), (ii) removes of all remaining clusters with a volume smaller than 10000 voxels (corresponds to volume of equivalent sphere with d=0.21\,mm) and (iii) dilates of the remaining bigger aggregates by a spherical structuring element with $d_{SE}=5$\,voxels. Subsequently, all holes in the aggregate class smaller than 100000 voxels (corresponds to volume of equivalent sphere with d=0.46\,mm) stemming from occluded pores and particles are closed (purple regions in Fig~\ref{fig:workflow_appendix}d). The identification of particles is improved with a Laplacian of Gaussian (LoG) filter \cite{Gonzalez2002} for blob detection (Fig~\ref{fig:workflow_appendix}e) as implemented in the FeatureJ plugin for ImageJ by Erik Meijering. That is, spherical objects with a radius of $\sigma$, i.e. the standard deviation of the Gaussian kernel, evoke a strong signal in the second derivative of the smoothed image, whereas smaller objects have been removed. A scale-normalized LoG operator is constructed by taking the maximum of the various LoG operators at different spatial scales $t$ each normalized (i.e. multiplied) with $t=\sigma^2$ \cite{Lindeberg1993}. In this study, $\sigma=\{1,3,5\}$\,voxels was used, which corresponds to an optimally detected diameter of $d=\{24,56,88\}\,\mu$m. Note that this range is slightly smaller than the true particle diameters (45 - 100\,$\mu$m). The histogram mode (most frequent soil gray value) is subtracted from the image as a preprocessing step in order to remove edges between aggregates and pores from blob detection. Edges of larger grains are still enhanced and need to be masked out subsequently. This grain mask is achieved by applying a similar scheme of erosion, size-based removal and dilation as describe above but this time applied to the tentative garnet class. After these preparation steps the LoG image is segmented into particles and background with hysteresis thresholding \cite{Schlueter2010,Schlueter2014} (Fig~\ref{fig:workflow_appendix}f) which  is implemented in the 3D Image Suite plugin for ImageJ by Thomas Boudier \cite{Ollion2013}. An upper threshold $\widehat{x}+a$ defines seed regions for a region growing process that detects all connected voxels above a lower threshold $\widehat{x}+b$, where $\widehat{x}$ is the average gray value and $a,b$ are manually defined parameters tuned for an optimal result ($a=40, b=10$). The combination of blob detection and partial volume voxel treatment leads to an improved segmentation result (Fig~\ref{fig:workflow_appendix}g). The tentative pore class is labeled differently depending on whether pores are fully enclosed by aggregates (yellow) or connected to the interaggregate pore space (black). All removed aggregate 
and garnet voxels are gathered in an unassigned class (white). Subsequently, different analysis are performed on different material classes, e.g. the pore size map is shown in (Fig~\ref{fig:workflow_appendix}h) and the distance map towards the interaggregate pores is shown in (Fig~\ref{fig:workflow_appendix}i). ImageJ macros, QuantIm code and elastix scripts are available from the authors upon request.

\begin{figure}[ht]
 %\includegraphics[width=1.0\textwidth]{figures/SI1_figA}\\
 \caption{Image processing workflow for this study depicted for a small two-dimensional subset (a). Noise is removed with a non-local means filter (b). Image segmentation is performed in several steps. First, gray values are tentatively segmented into pores (black), aggregates (blue) and garnet (red) via simple thresholding (c). The volume voxel are removed from the aggregate class and holes in the aggregates are closed (d). Particles are detected with a Laplacian of Gaussian Filter (LoG) (e) and subsequent hysteresis thresholding of the LoG Image (f). Note that the edges of large grains are masked out during particle detection. For the final segmentation (g) the aggregate class is combined with the tentative pore class. The tentative garnet class is set to unassigned (white) and overwritten by the thresholded LoG image (red). Pores are further differentiated with respect to whether they are fully enclosed in soil aggregates (yellow) or not (black) (f). These images are subjected to different types of analysis (7.-9.) of which the pore size map is shown in (h) and the distance map towards the interaggregate pores is shown in (i).}
 \label{fig:workflow_appendix} 
\end{figure}

\begin{thebibliography}{1}

\bibitem{Buades2005}
Buades A, Coll B, Morel JM.
\newblock {A non-local algorithm for image denoising}.
\newblock In: {IEEE Computer Society Conference on Computer Vision and Pattern
  Recognition, 2005. CVPR 2005. San Diego, CA, 20-25 June 2005}. vol.~2; 2005.
  p. 60--65 vol. 2.

\bibitem{Schlueter2014}
Schl{\"u}ter S, Sheppard A, Brown K, Wildenschild D.
\newblock {Image processing of multiphase images obtained via X-ray
  microtomography: A review}.
\newblock Water Resources Research. 2014;50(4):3615--3639.
\newblock doi:{10.1002/2014WR015256}.

\bibitem{Vogel2010}
Vogel HJ, Weller U, Schl{\"u}ter S.
\newblock {Quantification of soil structure based on Minkowski functions}.
\newblock Computers \& Geosciences. 2010;36(10):1236--1245.
\newblock doi:{10.1016/j.cageo.2010.03.007}.

\bibitem{Ferreira2012}
Ferreira T, Rasband W. {ImageJ User Guide - IJ 1.46r}; 2012.
\newblock Available from: \url{http://imagej.nih.gov/ij/docs/guide/index.html}.

\bibitem{Gonzalez2002}
Gonzalez RG, Woods RG.
\newblock {Digital Image Processing}.
\newblock Upper Saddle Creek: Prentice Hall; 2002.

\bibitem{Lindeberg1993}
Lindeberg T.
\newblock {Detecting salient blob-like image structures and their scales with a
  scale-space primal sketch: A method for focus-of-attention}.
\newblock International Journal of Computer Vision;11(3):283--318.
\newblock doi:{10.1007/BF01469346}.

\bibitem{Schlueter2010}
Schl{\"u}ter S, Weller U, Vogel HJ.
\newblock {Segmentation of X-ray microtomography images of soil using gradient
  masks}.
\newblock Computers \& Geosciences. 2010;36(10):1246--51.
\newblock doi:{10.1016/j.cageo.2010.02.007}.

\bibitem{Ollion2013}
Ollion J, Cochennec J, Loll F, Escud{\'e} C, Boudier T.
\newblock {TANGO: a generic tool for high-throughput 3D image analysis for
  studying nuclear organization}.
\newblock Bioinformatics. 2013;29(14):1840--1841.
\newblock doi:{10.1093/bioinformatics/btt276}.

\end{thebibliography}


\nolinenumbers

% Either type in your references using
% \begin{thebibliography}{}
% \bibitem{}
% Text
% \end{thebibliography}
%
% or
%
% Compile your BiBTeX database using our plos2015.bst
% style file and paste the contents of your .bbl file
% here.
% 


%\begin{thebibliography}{10}

%\bibitem{bib1}
%Conant GC, Wolfe KH.
%\newblock {{T}urning a hobby into a job: how duplicated genes find new
%  functions}.
%\newblock Nat Rev Genet. 2008 Dec;9(12):938--950.

%\bibitem{bib2}
%Ohno S.
%\newblock Evolution by gene duplication.
%\newblock London: George Alien \& Unwin Ltd. Berlin, Heidelberg and New York:
%  Springer-Verlag.; 1970.

%\bibitem{bib3}
%Magwire MM, Bayer F, Webster CL, Cao C, Jiggins FM.
%\newblock {{S}uccessive increases in the resistance of {D}rosophila to viral
%  infection through a transposon insertion followed by a {D}uplication}.
%\newblock PLoS Genet. 2011 Oct;7(10):e1002337.

%\end{thebibliography}


\end{document}
